# Supplementary material for: Poly(β-amino ester)s-Based Delivery Systems for Targeted Transdermal Vaccination
Source: Pharmaceutics. 2023 Apr 17;15(4):1262. doi: 10.3390/pharmaceutics15041262 (PMC10143071; doi:10.3390/pharmaceutics15041262)
Supplement: Supplementary file 1 [file pharmaceutics-15-01262-s001.zip]

Archive with 1 entries (1 files):
- pharmaceutics-2327201-supplementary.pdf
